# Supplementary material for: spyrmsd: symmetry-corrected RMSD calculations in Python
Source: J Cheminform. 2020 Aug 31;12:49. doi: 10.1186/s13321-020-00455-2 (PMC7457508; doi:10.1186/s13321-020-00455-2)
Supplement: Supplementary file 1 — Additional file 1. Comparison of correctness between spyrmsd and obrms. [file 13321_2020_455_MOESM1_ESM.ipynb]

# %% [markdown]
# sPyRMSD: A symmetry-corrected Python tool for RMSD calculations

# %% [code]
%load_ext autoreload
%autoreload 2
%matplotlib inline  

# %% [code]
import pandas as pd
import numpy as np

import os
import warnings

import seaborn as sns

# %% [code]
np.random.seed(42)

# %% [markdown]
### Utility Functions

# %% [markdown]
The following function is an helper function to create a `pd.DataFrame` for every each system, containing the RMSD for each rank.

# %% [code]
def systemdata(RMSD: np.ndarray, system: str, name: str):
    dfs = pd.DataFrame()
    
    n = len(RMSD)
    
    dfs[name] = RMSD
    dfs["system"] = [system] * n
    dfs["rank"] = range(1,n+1)
    
    return dfs

# %% [code]
def load_to_df(col_name, systems, fname, path="docking"):
    df = pd.DataFrame(columns=["system", "rank", col_name])
    
    for system in systems:
    
        infname = os.path.join(path, system, fname)

        with warnings.catch_warnings(): # Avoid UserWarning for empty file
            warnings.simplefilter("ignore")

            try:
                RMSD = np.loadtxt(infname)
            except:
                print(system)
                raise
    
        if RMSD.shape == tuple(): # Check if file is empty
            continue
            
        dfs = systemdata(RMSD, system, col_name)
    
        df = df.append(dfs, sort=False, ignore_index=True)
        
    return df

# %% [markdown]
### Systems

# %% [markdown]
All ligand crystal structures and docking poses are stored in `pdbbind/PDBID` folders, where `PDBID` it the [PDB](https://www.rcsb.org/) identifier for a particular protein-ligand complex. Let's list all the systems:

# %% [code]
allsystems = [s for s in os.listdir("docking") if not s.startswith('.')]

# %% [code]
systems = []
missing = [] # Systems with missing data
for system in allsystems:
    allfiles = True
    for f in ["obrms.dat", "obrms-min.dat", "spyrmsd.dat", "spyrmsd-min.dat"]:
        fname = os.path.join("docking", system, f)
        if os.path.getsize(fname) == 0:
            missing.append(system)
            allfiles = False
            break
    
    if allfiles:
        systems.append(system)

print(missing)

# %% [markdown]
## OpenBabel Data

# %% [markdown]
In order to test `pyRMSD`, we compare our results with [OpenBabel](http://openbabel.org) `obrms` tool. RMSD calculations performed with `obrms` on a series of docking calculations are stored in `obrms.dat` (for standard RMSD calculations) and in `obrms-min.dat` (for minimised RMSD calculations).

# %% [code]
df_obrms = load_to_df("obrms", systems, "obrms.dat")
df_obrms

# %% [code]
df_obrmsm = load_to_df("obrmsm", systems, "obrms-min.dat")
df_obrmsm

# %% [markdown]
We can marge `df_obrms` and `df_obrmsm` in a single dataframe:

# %% [code]
df = pd.merge(df_obrms, df_obrmsm, left_on=["system", "rank"], right_on=["system", "rank"], how="outer")
df

# %% [markdown]
## sPyRMSD Data

# %% [code]
df_rmsd = load_to_df("rmsd", systems, "spyrmsd.dat")
df_rmsd

# %% [code]
df_rmsdm = load_to_df("rmsdm", systems, "spyrmsd-min.dat")
df_rmsdm

# %% [code]
df = pd.merge(df, df_rmsd, left_on=["system", "rank"], right_on=["system", "rank"])
df = pd.merge(df, df_rmsdm, left_on=["system", "rank"], right_on=["system", "rank"])

# %% [code]
df.head()

# %% [code]
df.describe()

# %% [markdown]
## spyRMSD vs OpenBabel

# %% [code]
from matplotlib import pyplot as plt
from sklearn.metrics import mean_squared_error
from scipy.stats import pearsonr

# %% [code]
epsilon = 1e-4

# %% [markdown]
### Standard RMSD

# %% [code]
x = df["rmsd"].to_numpy()
y = df["obrms"].to_numpy()

# %% [code]
m = min(min(x), min(y))
M = max(max(x), max(y))

d = np.linspace(m, M, 1000)

plt.figure(figsize=(6.72, 6.72))
plt.plot(d, d)
plt.plot(x, y, "o", alpha=0.1)
plt.xlabel("spyrmsd (Å)")
plt.ylabel("obrms (Å)")
plt.title("Symmetry-Corrected RMSD")
plt.savefig("spyrmsd-obrms.pdf")
plt.savefig("spyrmsd-obrms.png")

# %% [code]
mean_squared_error(x, y)

# %% [code]
pearsonr(x, y)

# %% [code]
error = abs(x - y)
max(error)

# %% [code]
print(f"{len(error[error > epsilon])}/{len(error)}")

# %% [markdown]
### Minimised RMSD

# %% [code]
xm = df["rmsdm"].to_numpy()
ym = df["obrmsm"].to_numpy()

# %% [code]
m = min(min(xm), min(ym))
M = max(max(xm), max(ym))

d = np.linspace(m, M, 1000)

plt.figure(figsize=(6.72, 6.72))
plt.plot(d, d)
plt.plot(xm, ym, "o", alpha=0.1)
plt.xlabel("spyrmsd (Å)")
plt.ylabel("obrms (Å)")
plt.title("Minimised Symmetry-Corrected RMSD")
plt.savefig("spyrmsd-obrms-min.pdf")
plt.savefig("spyrmsd-obrms-min.png")

# %% [code]
mean_squared_error(xm, ym)

# %% [code]
pearsonr(xm, ym)

# %% [code]
error = abs(xm - ym)
max(error)

# %% [code]
print(f"{len(error[error > epsilon])}/{len(error)}")

# %% [markdown]
### Hungarian RMSD

# %% [code]
from spyrmsd import rmsd, io

# %% [code]
n_systems = 500

# %% [code]
# Randomly select systems
idxs = np.random.randint(0, len(systems), n_systems)
idxs = np.random.randint(0, len(systems), n_systems)

# %% [code]
def hrmsd_vs_symmrmsd(system, df):
    fref = os.path.join("docking", system, f"{system}_ligand.sdf")
    fmol = os.path.join("docking", system, f"{system}_dock.sdf")

    ref = io.loadmol(fref)
    mols = io.loadallmols(fmol)

    ref.strip()

    for m in mols:
        m.strip()

    for i, m in enumerate(mols):

        rh  = rmsd.hrmsd(ref.coordinates, m.coordinates, ref.atomicnums, m.atomicnums)
        rs = rmsd.symmrmsd(ref.coordinates, m.coordinates, 
            ref.atomicnums, m.atomicnums, 
            ref.adjacency_matrix, m.adjacency_matrix,)

        rank = i + 1
        
        df = df.append({"system": system, 
                        "r": rank, 
                        "hrmsd": rh,
                        "srmsd": rs,
                        }, 
                        sort=False, ignore_index=True)

    return df

# Results
df_hungarian = pd.DataFrame(columns=["system", "r", "hrmsd", "srmsd"])

for idx in idxs:
    system = systems[idx]

    df_hungarian = hrmsd_vs_symmrmsd(system, df_hungarian)

# Add simple system 1DJR
df_hungarian = hrmsd_vs_symmrmsd("1drj", df_hungarian)

# %% [code]
df_hungarian.describe()

# %% [code]
xh = df_hungarian["srmsd"].to_numpy()
yh = df_hungarian["hrmsd"].to_numpy()

# %% [code]
m = min(min(xh), min(yh))
M = max(max(xh), max(yh))

d = np.linspace(m, M, 1000)

df_p = df_hungarian.loc[(df_hungarian.system == "1drj") & (df_hungarian.r == 2)]
print(df_p)

p = df_p[["srmsd", "hrmsd"]].to_numpy()

plt.figure(figsize=(6.72, 6.72))
plt.plot(d, d)
plt.plot(xh, yh, ".", alpha=0.1)
plt.plot(p[0,0], p[0,1], "X", ms=10)
plt.xlabel("graph isomorphism (Å)")
plt.ylabel("hungarian method (Å)")
plt.savefig("iso-hung.pdf")
plt.savefig("iso-hung.png")
