# Supplementary material for: spyrmsd: symmetry-corrected RMSD calculations in Python
Source: J Cheminform. 2020 Aug 31;12:49. doi: 10.1186/s13321-020-00455-2 (PMC7457508; doi:10.1186/s13321-020-00455-2)
Supplement: Supplementary file 2 — Additional file 2. Speed comparison between spyrmsd (with networkx or graph-tool) and obrms. [file 13321_2020_455_MOESM2_ESM.ipynb]

# %% [markdown]
# sPyRMSD: A symmetry-corrected Python tool for RMSD calculations

# %% [code]
%load_ext autoreload
%autoreload 2
%matplotlib inline  

# %% [code]
from openbabel import pybel

import pandas as pd
import numpy as np

from matplotlib import pyplot  as plt
import seaborn as sns

import sys
import re

import os
import time

# %% [code]
np.random.seed(42)

# %% [markdown]
### Systems

# %% [code]
allsystems = [s for s in os.listdir("docking") if not s.startswith('.')]

# %% [code]
systems = []
missing = [] # Systems with missing data
for system in allsystems:
    allfiles = True
    for f in ["obrms.dat", "obrms-min.dat", "spyrmsd.dat", "spyrmsd-min.dat"]:
        fname = os.path.join("docking", system, f)

        # Check that system has associated data
        if os.path.getsize(fname) == 0:
            missing.append(system)
            allfiles = False
            break
    
    if allfiles:
        systems.append(system)

print(missing)

# %% [markdown]
## Timing

# %% [code]
from spyrmsd import spyrmsd, io

# %% [code]
# Make sure graph_tool is being used
assert [m for m in list(sys.modules.keys()) if re.match("networkx", m)] == []

# %% [code]
n_systems = 100
n_repeats = 25

# %% [code]
# Randomly select systems
idxs = np.random.randint(0, len(systems), n_systems)

# %% [markdown]
### Warm-Up

# %% [code]
import tqdm

N = 10000
size = (1000, 1000)

a = np.ones(size)
b = np.ones(size)

for i in tqdm.tqdm(range(N)):
    np.matmul(a, b)

# %% [markdown]
### Caching

# %% [code]
df_time = pd.DataFrame(columns=["system", "spyrmsd", "obrms", "spyrmsd-nocache"])
for idx in idxs:
    system = systems[idx]
    
    for i in range(n_repeats):
        fref = os.path.join("docking", system, f"{system}_ligand.sdf")
        fmol = os.path.join("docking", system, f"{system}_dock.sdf")
        
        # Load data
        t = time.time()
        ref = io.loadmol(fref)
        mols = io.loadallmols(fmol)
        opent = time.time() - t
        
        # spyrmsd (cached)
        t = time.time()
        r = spyrmsd.rmsdwrapper(ref, mols, symmetry=True, strip=True)
        st = time.time() - t
        
        # spyrmsd (not cached)
        t = time.time()
        r = spyrmsd.rmsdwrapper(ref, mols, symmetry=True, strip=True, cache=False)
        stc = time.time() - t
        
        # OpenBabel
        t = time.time()
        stream = os.popen(f"obrms {fmol} {fref}")
        obt = time.time() - t
        
        df_time = df_time.append({"system": system, 
                                "spyrmsd": (opent + st) * 1000, 
                                "obrms": obt * 1000,
                                "spyrmsd-nocache": (opent + stc) * 1000
                                }, 
                                sort=False, ignore_index=True)

# %% [code]
df_time.describe()

# %% [code]
df_time = df_time.melt(id_vars=["system"], value_vars=["spyrmsd", "spyrmsd-nocache", "obrms"], var_name="method", value_name="time")

# %% [code]
fig = plt.figure(figsize=(2*6.72,2/3*6.72))
sns.barplot(x="system", y="time", hue="method", data=df_time, ci="sd", errwidth=1)

fig.gca().set_yscale('log')

if  n_systems > 50:
    plt.xticks([])

for tick in fig.gca().get_xticklabels():
    tick.set_rotation(90)

plt.xlabel("Systems")
plt.ylabel("Time (ms)")
plt.savefig("time-cache.pdf")

# %% [markdown]
### NetworkX vs Graph-Tool

# %% [code]
# Make sure graph_tool is being used
assert [m for m in list(sys.modules.keys()) if re.match("networkx", m)] == []

# %% [code]
df_time_gt = pd.DataFrame(columns=["system", "load", "spyrmsd-gt", "obrms"])
for idx in idxs:
    system = systems[idx]

    for i in range(n_repeats):
        
        fref = os.path.join("docking", system, f"{system}_ligand.sdf")
        fmol = os.path.join("docking", system, f"{system}_dock.sdf")
        
        t = time.time()
        ref = io.loadmol(fref)
        mols = io.loadallmols(fmol)
        opent = time.time() - t
        
        t = time.time()
        r = spyrmsd.rmsdwrapper(ref, mols, symmetry=True, strip=True)
        st = time.time() - t

        t = time.time()
        stream = os.popen(f"obrms {fmol} {fref}")
        obt = time.time() - t
        
        df_time_gt = df_time_gt.append({"system": system,
                                "load": opent * 1000,
                                "spyrmsd-gt": st * 1000, 
                                "obrms": obt * 1000,
                                }, 
                                sort=False, ignore_index=True)

# %% [code]
df_time_gt.describe()

# %% [code]
df_time_gt["spyrmsd-gt-all"] = df_time_gt["spyrmsd-gt"] + df_time_gt["load"]

# %% [code]
# Remove graph_tool and spyrmsd from cache
for module in ["spyrmsd", "graph_tool"]:    
    cached = [m for m in list(sys.modules.keys()) if re.match(module, m)]
    for c in cached:
        del sys.modules[c]

class ImportRaiser:
    def find_spec(self, fullname, path, target=None):
        if fullname == "graph_tool":
            print(f"Masking {fullname}")
            raise ImportError()

sys.meta_path.insert(0, ImportRaiser())

from spyrmsd import spyrmsd, io

# %% [code]
# Make sure networkx is being used
assert [m for m in list(sys.modules.keys()) if re.match("graph_tool", m)] == []

# %% [code]
df_time_nx = pd.DataFrame(columns=["system", "spyrmsd-nx"])
for idx in idxs:
    system = systems[idx]

    for i in range(n_repeats):
    
        fref = os.path.join("docking", system, f"{system}_ligand.sdf")
        fmol = os.path.join("docking", system, f"{system}_dock.sdf")
        
        t = time.time()
        ref = io.loadmol(fref)
        mols = io.loadallmols(fmol)
        opent = time.time() - t
        
        t = time.time()
        r = spyrmsd.rmsdwrapper(ref, mols, symmetry=True, strip=True)
        st = time.time() - t
        
        df_time_nx = df_time_nx.append({"system": system, 
                                "spyrmsd-nx": st * 1000,
                                }, 
                                sort=False, ignore_index=True)

# %% [code]
sys.meta_path.pop(0)

# %% [code]
df_time_nx.describe()

# %% [code]
df_time_nx["spyrmsd-nx-all"] = df_time_nx["spyrmsd-nx"] + df_time_gt["load"]

# %% [markdown]
### Plotting

# %% [code]
df_time_gt = df_time_gt.melt(id_vars=["system"], value_vars=["spyrmsd-gt", "spyrmsd-gt-all", "obrms"], var_name="method", value_name="time")
df_time_nx = df_time_nx.melt(id_vars=["system"], value_vars=["spyrmsd-nx", "spyrmsd-nx-all"], var_name="method", value_name="time")

# %% [code]
df_time_all = pd.concat([df_time_gt, df_time_nx])

# %% [code]
df_time_all[df_time_all.method == "spyrmsd-gt"].describe()

# %% [code]
df_time_all[df_time_all.method == "spyrmsd-nx"].describe()

# %% [code]
df_time_all[df_time_all.method == "obrms"].describe()

# %% [code]
fig = plt.figure(figsize=(2*6.72,2/3*6.72))

sns.barplot(x="system", y="time", hue="method", hue_order=["spyrmsd-nx-all", "spyrmsd-gt-all", "obrms"], data=df_time_all, ci="sd", errwidth=0.75)

fig.gca().set_yscale('log')

if n_systems > 50:
    plt.xticks([])

for tick in fig.gca().get_xticklabels():
    tick.set_rotation(90)

#plt.ylim([1, 1e3])
plt.xlabel("System")
plt.ylabel("Time (ms)")
plt.savefig("time-comparison.pdf")
plt.savefig("time-comparison.png")

# %% [code]
fig = plt.figure(figsize=(2*6.72,2/3*6.72))

sns.barplot(x="system", y="time", hue="method", hue_order=["spyrmsd-nx", "spyrmsd-gt"], data=df_time_all, ci="sd", errwidth=0.75)

fig.gca().set_yscale('log')

if n_systems > 50:
    plt.xticks([])

for tick in fig.gca().get_xticklabels():
    tick.set_rotation(90)

#plt.ylim([1, 1e3])
plt.xlabel("System")
plt.ylabel("Time (ms)")
plt.savefig("time-comparison-nx-gt.pdf")
plt.savefig("time-comparison-nx-gt.png")
